# Supplementary material for: Effect of Film Thickness on the Self-Assembly of CBABC Symmetric Pentablock Terpolymer Melts under 1D Confinement: A Dissipative Particle Dynamic Study
Source: Materials (Basel). 2023 Oct 25;16(21):6862. doi: 10.3390/ma16216862 (PMC10648495; doi:10.3390/ma16216862)
Supplement: Supplementary file 1 [file materials-16-06862-s001.zip]

Archive with 1 entries (1 files):
- materials-2674425-supplementary.pdf
